# Supplementary material for: Improving prediction of tacrolimus concentration using a combination of population pharmacokinetic modeling and machine learning in chinese renal transplant recipients
Source: Front Pharmacol. 2024 May 9;15:1389271. doi: 10.3389/fphar.2024.1389271 (PMC11111944; doi:10.3389/fphar.2024.1389271)
Supplement: Supplementary file 1 [file Table1.csv]

ID	Actual	PPK Final	XGB	SVR	MLP
0	1.5	1.650370817	4.4614778	5.513301339	1.539591231
1	2	2.829217014	5.4043865	8.902498312	5.274179829
2	4.4	3.387187734	5.429195	7.723909971	5.724614508
3	5	4.437095519	5.8815994	7.606506074	5.768400631
4	2.2	3.706173712	9.312319	10.47762706	9.866737155
5	2.9	4.572225195	7.0459476	4.653384079	4.35558598
6	7.4	4.13712044	4.9297967	5.992016886	7.582186305
7	7.9	7.614086359	9.701693	8.552564746	11.69859143
8	7.7	6.820958469	9.664037	8.061290692	10.45644778
9	5.9	5.053090317	6.344497	6.550411944	7.704015893
10	5.9	6.958750971	8.565902	7.437638989	10.01046907
11	7	6.820958469	8.290891	6.430068395	7.126014381
12	9.3	8.248241285	5.4454055	5.161252922	5.919421273
13	7	8.935213115	6.4787374	6.25911255	6.566912665
14	8.8	9.115716393	6.1957755	6.385728175	7.495726259
15	5.3	7.924823118	7.08023	7.106478527	8.779999957
16	6.6	8.499437629	6.805675	6.751734106	8.778721552
17	7.8	8.414866811	6.12595	5.337280194	7.650041786
18	5	3.819043505	6.5981727	8.198536709	8.852834594
19	10.6	11.94126442	10.444445	11.96768755	10.43066065
20	12	14.01320361	10.832101	10.71892213	9.977642626
21	10.4	12.67967097	9.404653	8.807926961	8.68483398
22	12.9	10.27794153	8.537505	7.524045195	7.925780626
23	9.5	10.48556972	9.15803	8.054140055	7.694819575
24	10.1	10.38123656	9.670663	8.161916687	8.211456278
25	14.6	10.07442466	10.490035	9.302841876	7.55965064
26	11	13.06582444	9.418195	9.561661942	8.697206029
27	13.8	13.59905085	11.107693	10.86130202	8.774931735
28	10.5	11.82244685	9.518063	7.877963284	7.354016961
29	7.7	10.27794153	8.159568	8.926273729	7.817694444
30	7.1	6.685894442	7.121559	5.607975544	6.907632753
31	7.2	4.263114515	7.549816	6.552985708	6.925914431
32	3.9	4.055199967	8.460443	8.065110353	8.179324146
33	3.9	4.014850053	8.411645	7.827694608	6.391664961
34	3.6	4.055199967	6.43189	6.88006425	4.282443768
35	4	3.743421377	8.326006	8.215871636	7.107013584
36	4.6	2.583125242	6.8484273	5.70173819	4.564253805
37	4.6	3.455613465	8.8157215	7.499947808	7.855693066
38	6.6	5.584528464	9.072448	9.481109447	11.09575472
39	9.8	8.846306259	6.821761	8.535903622	10.00166156
40	8.6	9.974182455	10.287238	10.04785539	13.44103288
41	7	10.69739228	8.690203	9.525744818	12.05401893
42	9.5	9.974182455	8.401491	9.13308488	9.852654838
43	10.9	11.24585931	9.175647	9.669113306	10.4820277
44	10.8	11.82244685	10.944263	9.331473906	9.559526211
45	11.3	12.67967097	8.785433	9.493060436	9.496670756
46	10.2	12.80710378	8.6169405	9.50242041	9.341689944
47	10.9	12.30493006	7.7064056	8.873532349	8.932499392
48	4.2	3.743421377	4.0885177	3.01532428	2.304839995
49	3.1	5.584528464	5.5680037	5.289759182	4.968688663
50	5	7.028687581	5.4958205	5.379098132	6.178130755
51	8.3	7.84596981	8.124304	6.109605019	9.828821773
52	9.3	8.004468914	7.5166802	7.2364242	12.42860498
53	7.5	7.924823118	8.577215	7.740080348	11.8877241
54	7.1	7.690609199	7.565508	7.068847112	10.74158964
55	9.6	7.690609199	7.85095	7.251786941	10.92827434
56	12.4	7.767901106	9.210704	8.702741883	12.61661814
57	9.2	7.767901106	10.004484	9.785453725	13.32317292
58	9.2	7.924823118	9.0063305	8.618077281	11.07511053
59	10.1	6.753088799	9.875295	9.202738962	9.658130479
60	8.4	7.614086359	9.537455	10.50902981	10.55280066
61	8.5	8.166169913	8.43715	9.947973624	10.1927339
62	7	8.758284041	8.767175	10.09871529	9.774631406
63	9.6	9.77668041	6.41236	10.57618806	9.339435683
64	12.4	7.690609199	11.61952	12.12744901	11.34262837
65	9.2	10.91349394	10.27451	11.84752118	9.519363915
66	6.7	11.47304074	8.49389	8.843701286	9.303596206
67	7.6	10.48556972	7.8398557	8.027304431	10.43104778
68	10.2	8.758284041	8.236854	8.675644186	9.547794417
69	11.6	9.299866079	9.540562	9.710168179	10.73225954
70	7.6	9.393331287	9.992743	10.77929044	10.94874973
71	6.7	6.958750971	7.017859	7.148252456	7.386197449
72	6.3	7.170676488	6.8932347	7.76280012	6.71283252
73	7	7.463317347	7.5834017	7.60577448	6.069434191
74	6.9	7.389056099	7.140923	7.298033633	4.327946939
75	9.6	8.671137658	8.181463	7.501830189	5.044932696
76	9.1	8.846306259	9.587962	9.265245486	6.940160496
77	9.4	8.414866811	9.315866	8.90327414	8.668364524
78	7.5	8.758284041	9.332825	7.732073987	5.831485386
79	3.4	2.496775252	3.3204172	4.38576814	6.245487529
80	5	3.15819291	5.2185287	5.820496609	8.079959731
81	3.6	4.48168907	5.652779	5.130763867	9.068513376
82	3.7	3.126768365	4.6536074	4.16414065	6.290411091
83	3.3	3.126768365	5.5247664	4.859521971	6.477086875
84	5.7	4.711470183	5.3508844	5.613827059	6.400899281
85	12	6.423736771	9.110843	7.896497779	7.305761697
86	8.1	7.463317347	11.276821	9.815038361	10.17062024
87	7.2	7.389056099	7.534316	7.397608652	6.320595694
88	8.1	6.958750971	8.820627	8.199678647	7.28318098
89	10.7	8.584858397	9.518083	10.00669216	8.530893563
90	11.9	8.584858397	9.614503	9.468211225	10.94564703
91	7.4	8.671137658	9.195114	9.756830687	12.99011835
92	5.7	7.242742985	7.668144	6.401429333	6.357452933
93	7.6	8.084915164	6.815955	6.777555627	6.302223573
94	8	6.049647464	4.532783	5.326897138	4.802436946
95	2.6	6.488296399	5.995395	5.112123896	4.993100809
96	4.3	7.84596981	4.2679486	3.187113208	2.033760383
97	8.4	8.331137488	5.8963647	4.970007139	3.331037843
98	9.4	9.487735836	7.6268344	7.134251053	6.402987919
99	6.6	10.17567431	8.39286	7.439671674	5.504947106
100	9.1	6.423736771	10.146652	12.34363273	10.71417937
101	12.7	10.80490286	11.340223	13.07078004	9.352507464
102	9.9	13.06582444	12.085339	12.6911743	9.054562554
103	8.6	13.3297716	10.085423	10.34707267	8.059461396
104	9.7	15.33288702	9.823979	12.71260971	10.27229467
105	10.4	13.73572359	11.664405	11.18411823	10.39316496
106	12.7	13.73572359	11.914246	10.91491499	10.30362566
107	9.9	13.3297716	10.636053	12.5870668	9.833896409
108	14.5	12.55350614	10.832618	11.20867337	9.1746184
109	13.7	12.42859666	12.099531	13.66670736	10.64915872
110	14.5	11.24585931	10.333304	10.68683671	8.075565694
111	10.5	9.77668041	10.550482	12.24983071	11.11696153
112	7.3	7.924823118	9.708342	10.41399743	8.61920643
113	6.7	8.248241285	7.473233	8.022499103	7.938971947
114	6.4	7.84596981	7.79494	8.785175746	9.114074789
115	8.9	6.488296399	7.2586346	8.397816619	8.658858908
116	7.1	7.389056099	9.725617	9.634067298	9.143154916
117	6.2	7.099327065	7.5124903	8.270319621	7.660865353
118	7.4	6.753088799	6.908018	7.937037891	8.246365242
119	8.8	6.753088799	7.7000637	8.600384771	7.408997065
120	7.7	6.423736771	7.776157	9.262014536	9.561572854
121	9.7	10.17567431	8.125283	9.82569538	11.68742431
122	7.7	11.70481154	10.859055	11.01650472	11.6531126
123	13.3	11.70481154	8.11629	8.850352696	10.00959974
124	7.1	10.59095145	10.311466	10.18400024	11.7498441
125	6.8	7.924823118	7.3856983	7.569364801	6.483749966
126	8.2	7.538324934	6.9819093	7.431327416	7.861639137
127	8.4	7.315533762	7.38366	7.74447561	7.887302538
128	10.6	7.924823118	10.632021	10.53051504	12.26017443
129	10.3	11.24585931	11.28799	11.13422509	8.502632315
130	7.7	12.06127612	9.685461	9.421983357	9.174815749
131	10.1	11.70481154	9.323647	7.717947456	8.385470484
132	11	12.80710378	11.710002	10.22059752	8.17935681
133	12.8	12.55350614	9.919514	8.470026799	9.099811779
134	8.2	11.58834672	10.624143	9.531018804	9.067237408
135	7.1	13.59905085	9.22988	8.898745981	10.42625985
136	9	14.5850933	9.985418	9.62526552	11.56639348
137	8.4	14.2962891	10.478781	9.785428647	11.28058013
138	10.5	15.02927551	10.6215725	11.09453035	10.89395363
139	11.9	14.73167592	12.589918	12.69958643	10.08291764
140	5.6	9.874937681	8.916913	11.5336618	10.29029907
141	8.6	7.767901106	8.362244	8.320165777	8.905789835
142	5.5	5.754602676	7.17676	8.763926206	8.50887794
143	3.7	5.155169512	4.975574	6.370690969	5.980759432
144	6.3	5.312167797	4.844237	6.108859696	7.210394552
145	7.5	5.259310844	7.5867295	7.710234006	7.135586325
146	7.9	5.697343423	6.6877384	7.682651351	7.142639807
147	7.5	6.296538261	6.3916054	7.727843223	7.874696247
148	7.8	2.801065835	5.943001	6.66752565	4.436150665
149	10.5	4.572225195	5.782305	6.336380433	8.860859887
150	4.1	5.312167797	8.89209	7.215838838	8.891213909
151	3.8	4.953032424	5.1529474	5.531701255	7.092859426
152	8.5	5.473947392	4.158438	5.893237253	8.281564943
153	9.1	6.753088799	6.8242764	7.516560304	9.998179879
154	7.3	7.170676488	6.855914	7.32221481	8.966806806
155	7.7	7.028687581	5.760914	6.898438099	8.2011397
156	6.6	7.315533762	6.147187	7.119848204	8.112163434
157	7.7	7.614086359	5.6333904	6.83083422	7.254266857
158	9.2	7.170676488	6.156316	7.471125276	8.260908039
159	8.6	8.166169913	8.533217	8.07656207	11.21342617
160	7	8.414866811	7.055755	7.449365913	11.44781601
161	9.9	7.170676488	6.863421	6.416280359	8.985635419
162	8	6.553504862	9.544418	7.289773562	8.738810004
163	7.4	6.233886659	6.2528915	6.90982651	8.849907411
164	7.4	4.903748928	5.6242576	6.367159278	9.58481452
165	5.3	2.745601015	5.5948367	5.733529651	9.228115119
166	5.9	3.189933276	4.6919394	5.337460038	8.516165933
167	5.4	3.15819291	4.798156	5.358717951	6.75738541
168	3.7	3.455613465	4.9495654	6.153461722	7.717825695
169	2.3	2.712850698	4.474893	5.321618855	5.083261563
170	3.9	4.220695817	3.7832077	5.344943357	6.682953046
171	6	3.706173712	5.8855805	4.98417418	6.085151137
172	5.2	4.664590271	6.83631	6.241384583	5.908796379
173	7.3	6.233886659	5.007039	6.497719905	4.494417964
174	7.1	6.423736771	6.47032	8.172001702	5.554180822
175	7.6	7.767901106	7.833476	8.530518403	6.979678139
176	8.3	7.170676488	6.7149715	8.48760684	7.010653333
177	8.4	6.753088799	8.3281975	8.569400031	7.076845503
178	8	7.315533762	8.6273155	9.234648613	8.558225712
179	7.1	8.084915164	7.906475	9.160482435	8.158332856
180	7	8.248241285	7.9507484	9.028381972	8.530057323
181	4.2	7.242742985	8.192041	9.478629326	9.479941053
182	3	2.552312982	3.6504772	5.913811081	7.081034728
183	1.9	4.178699192	3.699258	5.937912444	8.03303271
184	4.4	7.099327065	5.4998207	5.541063543	5.611436819
185	8.2	8.935213115	6.4985485	7.310297413	7.093058396
186	13.7	10.80490286	10.3496895	11.34341636	8.701109917
187	12.4	12.42859666	11.74655	12.97111935	9.828084293
188	11.5	12.93581732	11.6869755	11.54609153	9.69747368
189	10.9	11.82244685	11.6135	11.85447437	8.340646699
190	13.3	11.94126442	11.143004	11.8558273	8.432434137
191	9.2	11.94126442	11.624594	13.02882064	9.393585595
192	11.7	10.91349394	10.636758	10.2989984	8.070333013
193	11.2	11.13396115	11.0070305	11.81953924	9.633169263
194	11.6	11.82244685	9.957308	11.15055642	8.443573594
195	8.9	11.13396115	9.552704	10.3751572	9.161578645
196	11.4	10.80490286	8.149424	8.842773072	8.747175338
197	11.2	11.13396115	9.025517	9.726506526	8.258963417
198	8.9	13.59905085	10.272287	11.67760009	10.1025805
199	5.1	10.59095145	7.644011	9.562140103	8.793239358
200	9.7	9.207330866	7.130526	8.094561182	8.314170654
201	10.1	7.389056099	9.358372	9.810126681	8.991237929
202	9.2	10.27794153	11.05721	10.49164229	9.129848604
203	11.8	9.583089167	8.804717	9.128244959	6.952390682
204	11.3	8.084915164	9.7625885	9.874158297	10.32688575
205	3.5	5.002811228	4.375528	4.926088004	6.989251228
206	11.1	8.414866811	8.51092	5.571612901	6.186315011
207	9.9	9.393331287	9.453501	8.593580831	11.05862691
208	6	9.583089167	6.2491317	7.919442551	9.489198176
209	6.8	8.846306259	7.2817755	6.802594004	8.323839435
210	11.8	9.207330866	9.324119	8.155028306	8.49227001
211	11.4	11.02317638	11.300932	9.683347004	10.34485011
212	14.4	11.13396115	10.423833	10.35123377	10.11888968
213	8.8	11.58834672	10.991613	10.96076776	10.83679754
214	12.3	9.874937681	9.471404	9.798314258	8.778196716
215	12.8	9.679400814	11.185642	9.669920919	9.606351406
216	12.9	9.487735836	9.95893	8.657920496	8.740215134
217	6.8	8.758284041	8.599139	8.572891243	8.994108205
218	5.9	4.305959528	6.2657175	6.615379816	6.51684755
219	11.9	9.025013499	11.727747	12.80241565	13.76947666
220	10.4	9.874937681	10.92538	11.35967746	11.44483394
221	14.9	10.17567431	8.813515	10.11184003	10.45291221
222	12.6	10.17567431	10.181282	10.32390005	12.09383851
223	8.1	11.94126442	10.816432	10.83025449	12.10483567
224	8.1	10.27794153	8.71964	9.307739699	9.502326269
225	7	8.004468914	7.669398	8.343585555	8.711685556
226	3.8	3.15819291	3.7072508	4.032347605	4.458633988
227	6.7	4.48168907	6.6057415	5.419377822	6.455696478
228	5.5	5.929856419	6.5200624	6.694360095	7.454830723
229	4.8	5.989452466	6.018637	6.184890772	7.867230239
230	8.8	5.697343423	8.347022	10.02731379	11.50114229
231	8	7.028687581	9.41636	9.986019556	9.427658873
232	3.3	4.055199967	6.5941834	5.977798687	5.835136838
233	2.6	2.159766254	4.1519794	2.766827798	3.212329557
234	3.9	4.055199967	5.2281017	4.462234871	5.138891003
235	5.8	5.929856419	7.5387774	5.6496722	6.503554917
236	11.1	10.91349394	9.072832	8.41687921	7.765633064
237	8	11.94126442	13.447301	9.942221118	9.961701076
238	5	9.487735836	7.510144	7.519453646	7.917476153
239	6.4	7.614086359	6.8299675	5.899191726	5.135865937
240	11.4	9.583089167	8.207091	8.150424206	7.910136421
241	3.5	4.263114515	4.0676174	6.576567994	5.183869852
242	5	6.233886659	4.5928454	7.309390319	8.14947026
243	5.6	7.690609199	8.688726	7.926860922	8.412036125
244	5.5	8.758284041	7.0469	8.454532521	10.3879361
245	10.8	9.299866079	7.1583242	8.655059197	9.886713273
246	13.9	9.583089167	10.039229	9.749120543	12.34944694
247	9.9	10.69739228	11.343931	10.68864454	12.68184481
248	11.9	10.91349394	9.781442	9.789506586	11.80712433
249	10.8	9.974182455	9.353724	9.583387768	11.83306169
250	9.8	5.812437394	3.9303265	7.065640664	10.91902223
251	4.2	6.685894442	4.8530064	7.894716399	11.61367798
252	5.8	4.095955404	6.5215344	8.00906448	8.084149802
253	8.5	5.103874719	7.324239	6.914776646	6.352707937
254	5.5	6.958750971	8.051668	8.142896182	6.648182075
255	6	7.463317347	7.908017	6.271533743	6.082438315
256	7.7	6.889510242	7.787282	6.844752681	7.12385899
257	5	5.870853361	8.040624	7.100745143	8.062592165
258	7.3	5.989452466	6.357809	5.280266528	4.362203964
259	5.8	5.870853361	8.129121	7.281289072	7.302664351
260	7	5.812437394	6.658569	5.467794693	4.090038686
261	9	6.359819523	7.7769074	6.855866348	5.742657091
262	9.7	6.889510242	9.841618	8.493716656	7.44082432
263	7.7	7.614086359	10.825667	8.235354818	8.059599674
264	9.4	10.80490286	7.0758557	9.353726913	6.66547422
265	8.7	9.974182455	10.000279	10.06025692	8.689364514
266	7.4	9.393331287	8.721223	9.186531965	7.859746755
267	8.5	8.935213115	7.282588	8.296211551	7.336392298
268	8.4	8.084915164	8.461065	9.216348037	8.804606914
269	8.2	7.690609199	7.487392	8.153114818	6.912240799
270	10.1	8.331137488	6.5167246	8.427371392	12.84794368
271	8.8	10.48556972	8.315903	9.565741612	9.522655584
272	5.6	10.59095145	8.395603	9.254373984	7.5259256
273	5.3	3.455613465	3.832766	3.700754481	3.660778313
274	4	5.206979827	5.792983	4.592201702	5.081362242
275	6	6.359819523	4.626178	6.342256951	7.809652953
276	6.5	8.166169913	7.71566	8.361061996	11.23958628
277	11.7	10.07442466	7.842817	10.5548965	10.24983754
278	11.2	10.38123656	10.620019	12.22533156	10.59924375
279	9.1	11.47304074	10.889944	11.87023823	11.22879457
280	13.4	12.18249396	10.734121	11.7495291	10.41391086
281	14	12.93581732	10.810947	12.15369933	10.21118476
282	11.4	12.80710378	11.760968	12.25537719	10.80006127
283	10.5	10.80490286	10.341612	10.75360425	10.56483795
284	10.9	8.414866811	9.866331	10.11287629	9.880046027
285	13.2	8.846306259	10.660521	9.747348162	8.572219445
286	10	8.846306259	10.455543	9.8948341	9.175926026
287	9.3	7.315533762	8.308545	8.712932116	8.077436533
288	12.4	7.767901106	8.372396	8.367133401	8.353825206
289	11.7	4.178699192	7.95836	7.400887354	7.480211533
290	5.6	5.697343423	4.5543923	5.227325223	2.924360716
291	6.7	6.889510242	6.883108	5.195337587	4.330896934
292	5.4	7.315533762	7.599436	5.648295695	5.023560308
293	5.5	7.315533762	6.7858853	5.6798538	5.332048367
294	3.7	5.812437394	5.66244	5.551256537	5.722736598
295	4.7	4.572225195	4.9625263	4.207545028	1.901110763
296	3.7	3.974901627	5.2240944	3.777500565	3.344234562
297	3.1	5.206979827	4.98751	4.688148078	4.14381907
298	4.9	5.812437394	4.7616134	5.08394447	5.183345882
299	2.9	3.15819291	3.1856463	1.41362688	1.099106592
300	4.2	5.155169512	5.609609	6.488025945	6.782033745
301	6.8	7.389056099	8.723664	5.735062639	7.21259472
302	10.5	9.393331287	9.396814	9.996170702	9.935571553
303	8.3	10.17567431	10.027286	9.43141734	10.9200616
304	9.6	10.48556972	8.099168	9.099528668	9.500053942
305	9.4	10.59095145	10.355147	10.82287389	10.80256274
306	10.4	11.13396115	11.524693	10.95653702	10.98668521
307	9	11.35888208	12.137017	11.75808002	10.96578954
308	8.6	10.69739228	10.382308	9.962458394	10.74158301
309	7.8	10.80490286	9.491649	9.745590215	10.28688672
310	13.5	11.70481154	10.398118	11.69588516	10.82306668
311	12.7	10.80490286	12.337001	12.59666765	11.30983943
312	8.6	10.80490286	9.190169	10.14669136	8.970658128
313	10.1	10.27794153	7.681125	8.517402181	7.239382597
314	10.1	9.207330866	7.794197	8.500277252	8.450680056
315	9.7	8.671137658	8.188714	8.35544433	8.280130982
316	8.5	8.166169913	7.8870244	8.379205113	8.274702765
317	9.6	7.463317347	6.398583	7.749896034	7.742833219
318	10.4	7.767901106	8.886013	8.151021857	9.250117132
319	7.6	8.248241285	8.466295	9.265637822	9.130732371
320	5.8	8.584858397	6.8471007	8.241778738	7.40331322
321	6	7.84596981	6.3446245	7.179564874	6.38654106
322	6.6	7.84596981	7.576764	6.163374792	3.380401442
323	6.4	7.690609199	6.7042923	6.61218154	5.665699495
324	8.1	7.028687581	7.042416	6.341583173	5.040620752
325	7.5	7.242742985	7.446281	6.728482042	6.411550836
326	7.2	7.099327065	7.320268	6.477129619	5.56809189
327	8.5	6.820958469	5.8402476	6.262988052	5.316921307
328	6.4	6.753088799	6.6570187	6.703622386	6.210994053
329	3.4	4.806648194	3.8102818	2.927453074	2.985575464
330	4.5	6.359819523	5.297144	4.155683235	5.639835975
331	5.7	6.958750971	7.390402	5.201134028	8.411910696
332	8	7.170676488	7.515061	6.514052611	8.364651892
333	7.1	8.846306259	8.063839	8.260537157	10.01268244
334	11.8	9.679400814	8.302745	8.196732983	9.347179413
335	13.6	9.77668041	10.630675	12.04070562	11.3089565
336	13.6	10.27794153	10.7002735	11.86799217	11.32403296
337	13.3	10.38123656	11.548099	12.11325434	10.94772704
338	11.9	8.846306259	11.858215	11.67551692	9.62837548
339	12.1	11.02317638	11.293954	11.97713584	9.456766855
340	5.4	10.07442466	7.705658	6.564313703	7.41339132
341	5.3	9.393331287	7.157605	7.719398848	8.797404548
342	5.8	8.166169913	7.0632534	7.742975472	8.128578938
343	6.1	6.820958469	5.944986	7.33809322	7.162708329
344	5.8	6.553504862	6.0883145	7.482093229	7.773542082
345	5.9	6.233886659	5.494984	7.271936773	7.41914625
346	7.6	5.812437394	5.28395	7.119069669	7.674384476
347	5.5	5.312167797	6.2076287	7.880674539	8.243316426
348	6.3	3.935350695	5.3395214	6.657256615	6.131939272
349	4.7	6.958750971	7.9054694	9.219725253	9.681188231
350	7	9.115716393	6.1055117	8.288213424	9.462375819
351	12.8	11.58834672	10.16871	11.86917731	14.03976454
352	8.3	13.46373804	12.424425	13.73710217	16.41678899
353	11.8	14.73167592	10.932068	11.65036315	13.15557644
354	14.4	13.3297716	11.874874	11.60291991	13.59955537
355	13.2	12.80710378	11.644189	12.0522674	13.96666835
356	12.9	12.55350614	11.824937	11.70636005	12.42174423
357	14.7	11.35888208	12.582369	11.80758463	12.01805473
358	12	11.24585931	11.607698	12.09706715	12.29183499
359	11.6	12.93581732	10.802112	12.59286896	11.61216231
360	13.2	12.80710378	11.638939	11.75762412	10.3383532
